# Supplementary material for: A Fatty Acid Mouth Rinse Decreases Self-Reported Hunger and Increases Self-Reported Fullness in Healthy Australian Adults: A Randomized Cross-Over Trial
Source: Nutrients. 2020 Mar 2;12(3):678. doi: 10.3390/nu12030678 (PMC7146224; doi:10.3390/nu12030678)
Supplement: Supplementary file 1 [file nutrients-12-00678-s001.zip]

Archive with 2 entries (2 files):
- Image S1.pdf
- Table S1 and Figure S1.pdf
